# Supplementary material for: Rational development of transformation in Clostridium thermocellum ATCC 27405 via complete methylome analysis and evasion of native restriction–modification systems
Source: J Ind Microbiol Biotechnol. 2019 Jul 24;46(9):1435–43. doi: 10.1007/s10295-019-02218-x (PMC6791906; doi:10.1007/s10295-019-02218-x)
Supplement: Supplementary file 1 — Supplementary material 1 (GB 12 kb) [file 10295_2019_2218_MOESM1_ESM.gb]

LOCUS       pAH144+phi3TI           5732 bp    DNA     circular     15-FEB-2019
DEFINITION  .
ACCESSION   urn.local...bz-a48udo2
KEYWORDS    .
SOURCE      
  ORGANISM  .
FEATURES             Location/Qualifiers
     misc_feature    1..18
                     /label="P3"
     CDS             13..1095
                     /label="LacI"
     misc_feature    49..54
                     /Recognition_pattern="CAG^CTG"
                     /label="PvuII"
                     /note="Geneious type: restriction site"
     misc_feature    142..147
                     /Recognition_pattern="CAG^CTG"
                     /label="PvuII"
                     /note="Geneious type: restriction site"
     misc_feature    1342..1347
                     /Recognition_pattern="T^CATGA"
                     /label="BspHI"
                     /note="Geneious type: restriction site"
     misc_feature    1464..1469
                     /Recognition_pattern="AT^CGAT"
                     /label="ClaI"
                     /note="Geneious type: restriction site"
     misc_feature    1471..1488
                     /label="P1"
     protein_binding 1506..1527
                     /label="Lac operator"
     RBS             1560..1565
     misc_feature    1571..1576
                     /Recognition_pattern="C^CATGG"
                     /label="NcoI"
                     /note="Geneious type: restriction site"
     misc_feature    1573..1575
                     /label="start codon"
     protein_binding 1579..1596
                     /label="His-Tag"
     misc_feature    1594..1599
                     /Recognition_pattern="CAC^GTG"
                     /label="PmlI"
                     /note="Geneious type: restriction site"
     misc_signal     1615..1629
                     /label="Enterokinase cut site"
     misc_feature    1636..1805
                     /label="T5P25lac-promoter+RBS"
                     /note="Geneious type: promoter prokaryotic"
     misc_feature    1679..1684
                     /Recognition_pattern="T^CATGA"
                     /label="BspHI"
                     /note="Geneious type: restriction site"
     CDS             1806..3137
                     /label="Phi3TI MT"
     misc_feature    1812..1817
                     /Recognition_pattern="A^AGCTT"
                     /label="HindIII"
                     /note="Geneious type: restriction site"
     misc_feature    1908..1913
                     /Recognition_pattern="AT^CGAT"
                     /label="ClaI"
                     /note="Geneious type: restriction site"
     misc_feature    1974..1979
                     /Recognition_pattern="GAT^ATC"
                     /label="EcoRV"
                     /note="Geneious type: restriction site"
     misc_feature    2487..2492
                     /Recognition_pattern="CTGCA^G"
                     /label="PstI"
                     /note="Geneious type: restriction site"
     misc_feature    2628..2633
                     /Recognition_pattern="CAG^CTG"
                     /label="PvuII"
                     /note="Geneious type: restriction site"
     misc_feature    2901..2906
                     /Recognition_pattern="AT^CGAT"
                     /label="ClaI"
                     /note="Geneious type: restriction site"
     misc_feature    2909..2914
                     /Recognition_pattern="C^CATGG"
                     /label="NcoI"
                     /note="Geneious type: restriction site"
     misc_feature    2979..2984
                     /Recognition_pattern="CTGCA^G"
                     /label="PstI"
                     /note="Geneious type: restriction site"
     misc_feature    3039..3044
                     /Recognition_pattern="CAG^CTG"
                     /label="PvuII"
                     /note="Geneious type: restriction site"
     misc_feature    3099..3108
                     /Recognition_pattern="GAANN^NNTTC"
                     /label="XmnI"
                     /note="Geneious type: restriction site"
     misc_feature    3142..3160
                     /label="P2"
     misc_feature    3170..3177
                     /Recognition_pattern="GG^CGCGCC"
                     /label="AscI"
                     /note="Geneious type: restriction site"
     misc_feature    3177..3182
                     /Recognition_pattern="CTGCA^G"
                     /label="PstI"
                     /note="Geneious type: restriction site"
     misc_feature    3189..3194
                     /Recognition_pattern="A^AGCTT"
                     /label="HindIII"
                     /note="Geneious type: restriction site"
     protein_binding 3216..3260
                     /label="S-Tag"
     misc_feature    3275..3282
                     /Recognition_pattern="TTAAT^TAA"
                     /label="PacI"
                     /note="Geneious type: restriction site"
     misc_feature    3294..3311
                     /label="P4"
     misc_feature    3887..3892
                     /Recognition_pattern="C^CATGG"
                     /label="NcoI"
                     /note="Geneious type: restriction site"
     misc_feature    4011..4016
                     /Recognition_pattern="A^AGCTT"
                     /label="HindIII"
                     /note="Geneious type: restriction site"
     misc_feature    4355..5365
                     /label="CDS 1"
     misc_feature    5143..5148
                     /Recognition_pattern="T^CATGA"
                     /label="BspHI"
                     /note="Geneious type: restriction site"
     misc_feature    5433..5438
                     /Recognition_pattern="AT^CGAT"
                     /label="ClaI"
                     /note="Geneious type: restriction site"
     misc_feature    5716..5721
                     /Recognition_pattern="A^AGCTT"
                     /label="HindIII"
                     /note="Geneious type: restriction site"
ORIGIN      
        1 attgcgttgc gctcactgcc cgctttccag tcgggaaacc tgtcgtgcca gctgcattaa
       61 tgaatcggcc aacgcgcggg gagaggcggt ttgcgtattg ggcgccaggg tggtttttct
      121 tttcaccagt gagacgggca acagctgatt gcccttcacc gcctggccct gagagagttg
      181 cagcaagcgg tccacgctgg tttgccccag caggcgaaaa tcctgtttga tggtggttaa
      241 cggcgggata taacatgagc tgtcttcggt atcgtcgtat cccactaccg agatgtccgc
      301 accaacgcgc agcccggact cggtaatggc gcgcattgcg cccagcgcca tctgatcgtt
      361 ggcaaccagc atcgcagtgg gaacgatgcc ctcattcagc atttgcatgg tttgttgaaa
      421 accggacatg gcactccagt cgccttcccg ttccgctatc ggctgaattt gattgcgagt
      481 gagatattta tgccagccag ccagacgcag acgcgccgag acagaactta atgggcccgc
      541 taacagcgcg atttgctggt gacccaatgc gaccagatgc tccacgccca gtcgcgtacc
      601 gtcttcatgg gagaaaataa tactgttgat gggtgtctgg tcagagacat caagaaataa
      661 cgccggaaca ttagtgcagg cagcttccac agcaatggca tcctggtcat ccagcggata
      721 gttaatgatc agcccactga cgcgttgcgc gagaagattg tgcaccgccg ctttacaggc
      781 ttcgacgccg cttcgttcta ccatcgacac caccacgctg gcacccagtt gatcggcgcg
      841 agatttaatc gccgcgacaa tttgcgacgg cgcgtgcagg gccagactgg aggtggcaac
      901 gccaatcagc aacgactgtt tgcccgccag ttgttgtgcc acgcggttgg gaatgtaatt
      961 cagctccgcc atcgccgctt ccactttttc ccgcgttttc gcagaaacgt ggctggcctg
     1021 gttcaccacg cgggaaacgg tctgataaga gacaccggca tactctgcga catcgtataa
     1081 cgttactggt ttcacattca ccaccctgaa ttgactctct tccgggcgct atcatgccat
     1141 accgcgaaag gttttgcgcc attcgatggt gtccgggatc tcgacgctct cccttatgcg
     1201 actcctgcat taggaagcag cccagtagta ggttgaggcc gttgagcacc gccgccgcaa
     1261 ggaatggtgc atgcaaggag atggcgccca acagtccccc ggccacgggg cctgccacca
     1321 tacccacgcc gaaacaagcg ctcatgagcc cgaagtggcg agcccgatct tccccatcgg
     1381 tgatgtcggc gatataggcg ccagcaaccg cacctgtggc gccggtgatg ccggccacga
     1441 tgcgtccggc gtagaggatc gagatcgatc tcgatcccgc gaaattaata cgactcacta
     1501 taggggaatt gtgagcggat aacaattccc ctctagaaat aattttgttt aactttaaga
     1561 aggagatata ccatggcaca tcaccaccac catcacgtgg gtaccggttc gaatgatgac
     1621 gacgacaaga gtcccaattg tgagcggata acaattacga gcttcatgca cagtgaaatc
     1681 atgaaaaatt tatttgcttt gtgagcggat aacaattata atatgtggaa ttgtgagcgc
     1741 tcacaattcc acaacggttt ccctctagaa ataattttgt ttaactttta taggaggtgt
     1801 tccatatgtc aaagcttcgc gttatgtcct tattttccgg tataggcgcc tttgaggcgg
     1861 cccttagaaa tataggtgtt gactatgaac ttataggttt tagcgagatc gataaatatg
     1921 ctattaaatc atattgcgcc atccataacg tatcagagac tttgaatgtg ggtgatatca
     1981 gtaaagcgaa aaaagataat ataccatatt ttgacctgtt aacttctggt tttccctgtc
     2041 ctacctttag cgttgcaggc ggcagagatg gtatggaata caaatgttcg aattgtagcc
     2101 acgaacattt aattacgtac gaagactata aaaagggtgt taaatgccca aaatgtgagg
     2161 cggtcagcaa ggcaaaagat gagcgcggta cgttgttttt tgaaacggcg ttactggccg
     2221 aggaaaaaaa gccgaaattt gtgatcctgg aaaatgtaaa aggtttgatt aactccggaa
     2281 atggccaggt cttacgtatc ataagtgaaa caatgaataa tattggttac cgcatagatc
     2341 tggagctgtt aaacagtaag ttcttcaatg tgccacagaa tcgcgaacgt gtgtatatca
     2401 ttggtattcg tgaagacttg gtggaaaatg aacaatgggt ggtgggtcag aagcggaatg
     2461 atgtcttaag caaggggaag aagcgtctgc aggaaattaa tatcaagtcg tttaacttta
     2521 aatggccgct tcaagacaca gtcactaagc gtctgcgcga gattttagaa gattttgtgg
     2581 acgagaaata ctatcttaac gaggaaaaga caaaaaaact ggtggagcag ctgggcacgg
     2641 ccccgcttca gaagcaggaa gtccgcgaac cgttgatggt aggccatgtg gatcttaaag
     2701 gtcacgatgc tataaaacgc gtgtacagcc cggaagggct gtctccaact ctgacgacga
     2761 tgggtggagg acatcgcgaa cccaaaatag ctgaaaaaca aaaagaagta cgggcagtcc
     2821 tgacccctga acgcgaagaa aaacggcaga atggaagacg tttcaaagag aatggcgagc
     2881 cggcgtttac tgttaataca atcgatcgcc atggcgttgc cataggcgaa tacccaaaat
     2941 ataaaattcg taaattgagc cctttagaat gctggcggct gcaggcattc gatgacgagg
     3001 atttcgaaaa agcctttgcg gcgggaatca gtaatagcca gctgtacaag caggcgggaa
     3061 acagtatcac ggtatcagtc ttggagtcga tatttcagga actgattcac acatatgtta
     3121 acaaagaaag cgaataatat gggtatccca attgggagct cgtgtacacg gcgcgcctgc
     3181 aggtcgacaa gcttgcggcc gcactcgagt ctggtaaaga aaccgctgct gcgaaatttg
     3241 aacgccagca catggactcg tctactagcg cagcttaatt aacctaggct gctgccaccg
     3301 ctgagcaata aaattctcat gtttgacagc ttatcactga tcagtgaatt aatggcgatg
     3361 acgcatcctc acgataatat ccgggtaggc gcaatcactt tcgtctctac tccgttacaa
     3421 agcgaggctg ggtatttccc ggcctttctg ttatccgaaa tccactgaaa gcacagcggc
     3481 tggctgagga gataaataat aaacgagggg ctgtatgcac aaagcatctt ctgttgagtt
     3541 aagaacgagt atcgagatgg cacatagcct tgctcaaatt ggaatcaggt ttgtgccaat
     3601 accagtagaa acagacgaag aagctagcta atgctctgtc tcaggtcact aatactatct
     3661 aagtagttga ttcatagtga ctggatatgt tgcgttttgt cgcattatgt agtctatcat
     3721 ttaaccacag attagtgtaa tgcgatgatt tttaagtgat taatgttatt ttgtcatcct
     3781 ttaggtgaat aagttgtata tttaaaatct ctttaattat cagtaaatta atgtaagtag
     3841 gtcattatta gtcaaaataa aatcatttgt cgatttcaat tttgtcccat ggctaattcc
     3901 catgtcagcc gttaagtgtt cctgtgtcac tcaaaattgc tttgagaggc tctaagggct
     3961 tctcagtgcg ttacatccct ggcttgttgt ccacaaccgt taaaccttaa aagctttaaa
     4021 agccttatat attctttttt ttcttataaa acttaaaacc ttagaggcta tttaagttgc
     4081 tgatttatat taattttatt gttcaaacat gagagcttag tacgtgaaac atgagagctt
     4141 agtacgttag ccatgagagc ttagtacgtt agccatgagg gtttagttcg ttaaacatga
     4201 gagcttagta cgttaaacat gagagcttag tacgtgaaac atgagagctt agtacgtact
     4261 atcaacaggt tgaactgctg atcttcagat cctctacgcc ggacgcatcg tggccggatc
     4321 ttgcggccgc tcggcttgaa cgaattgtta gacattattt gccgactacc ttggtgatct
     4381 cgcctttcac gtagtggaca aattcttcca actgatctgc gcgcgaggcc aagcgatctt
     4441 cttcttgtcc aagataagcc tgtctagctt caagtatgac gggctgatac tgggccggca
     4501 ggcgctccat tgcccagtcg gcagcgacat ccttcggcgc gattttgccg gttactgcgc
     4561 tgtaccaaat gcgggacaac gtaagcacta catttcgctc atcgccagcc cagtcgggcg
     4621 gcgagttcca tagcgttaag gtttcattta gcgcctcaaa tagatcctgt tcaggaaccg
     4681 gatcaaagag ttcctccgcc gctggaccta ccaaggcaac gctatgttct cttgcttttg
     4741 tcagcaagat agccagatca atgtcgatcg tggctggctc gaagatacct gcaagaatgt
     4801 cattgcgctg ccattctcca aattgcagtt cgcgcttagc tggataacgc cacggaatga
     4861 tgtcgtcgtg cacaacaatg gtgacttcta cagcgcggag aatctcgctc tctccagggg
     4921 aagccgaagt ttccaaaagg tcgttgatca aagctcgccg cgttgtttca tcaagcctta
     4981 cggtcaccgt aaccagcaaa tcaatatcac tgtgtggctt caggccgcca tccactgcgg
     5041 agccgtacaa atgtacggcc agcaacgtcg gttcgagatg gcgctcgatg acgccaacta
     5101 cctctgatag ttgagtcgat acttcggcga tcaccgcttc cctcatgatg tttaactttg
     5161 ttttagggcg actgccctgc tgcgtaacat cgttgctgct ccataacatc aaacatcgac
     5221 ccacggcgta acgcgcttgc tgcttggatg cccgaggcat agactgtacc ccaaaaaaac
     5281 agtcataaca agccatgaaa accgccactg cgccgttacc accgctgcgt tcggtcaagg
     5341 ttctggacca gttgcgtgag cgcatacgct acttgcatta cagcttacga accgaacagg
     5401 cttatgtcca ctgggttcgt gccttcatcc gtatcgatgg cccccgatgg tagtgtgggg
     5461 tctccccatg cgagagtagg gaactgccag gcatcaaata aaacgaaagg ctcagtcgaa
     5521 agactgggcc tttcgtttta tctgttgttt gtcggtgaac gctctcctga gtaggacaaa
     5581 tccgccggga gcggatttga acgttgcgaa gcaacggccc ggagggtggc gggcaggacg
     5641 cccgccataa actgccaggc atcaaattaa gcagaaggcc atcctgacgg atggcctttt
     5701 tgcgtggcca gtgccaagct tgcatgcctg ca
//
