# Supplementary material for: Rational development of transformation in Clostridium thermocellum ATCC 27405 via complete methylome analysis and evasion of native restriction–modification systems
Source: J Ind Microbiol Biotechnol. 2019 Jul 24;46(9):1435–43. doi: 10.1007/s10295-019-02218-x (PMC6791906; doi:10.1007/s10295-019-02218-x)
Supplement: Supplementary file 2 — Supplementary material 2 (GB 13 kb) [file 10295_2019_2218_MOESM2_ESM.gb]

LOCUS       pAH55+Cthe_0519         6908 bp    DNA     circular     15-FEB-2019
DEFINITION  .
ACCESSION   urn.local...c4-a48udoc
KEYWORDS    .
SOURCE      
  ORGANISM  .
FEATURES             Location/Qualifiers
     RBS             90..95
     misc_feature    101..106
                     /Recognition_pattern="C^CATGG"
                     /label="NcoI"
                     /note="Geneious type: restriction site"
     protein_binding 109..126
                     /label="His-Tag"
     misc_feature    124..129
                     /Recognition_pattern="CAC^GTG"
                     /label="PmlI"
                     /note="Geneious type: restriction site"
     misc_signal     145..159
                     /label="Enterokinase cut site"
     misc_feature    166..335
                     /label="T5P25lac-promoter+RBS"
                     /note="Geneious type: promoter prokaryotic"
     misc_feature    209..214
                     /Recognition_pattern="T^CATGA"
                     /label="BspHI"
                     /note="Geneious type: restriction site"
     CDS             336..2168
                     /label="Cthe0519-T2MT"
     misc_feature    648..653
                     /Recognition_pattern="CTGCA^G"
                     /label="PstI"
                     /note="Geneious type: restriction site"
     misc_feature    737..742
                     /Recognition_pattern="T^CATGA"
                     /label="BspHI"
                     /note="Geneious type: restriction site"
     misc_feature    1050..1059
                     /Recognition_pattern="GAANN^NNTTC"
                     /label="XmnI"
                     /note="Geneious type: restriction site"
     misc_feature    1147..1152
                     /Recognition_pattern="CAC^GTG"
                     /label="PmlI"
                     /note="Geneious type: restriction site"
     misc_feature    1370..1375
                     /Recognition_pattern="CAC^GTG"
                     /label="PmlI"
                     /note="Geneious type: restriction site"
     misc_feature    1605..1610
                     /Recognition_pattern="CAG^CTG"
                     /label="PvuII"
                     /note="Geneious type: restriction site"
     misc_feature    2173..2191
                     /label="Reverse"
     misc_feature    2896..2901
                     /Recognition_pattern="C^CATGG"
                     /label="NcoI"
                     /note="Geneious type: restriction site"
     misc_feature    3020..3025
                     /Recognition_pattern="A^AGCTT"
                     /label="HindIII"
                     /note="Geneious type: restriction site"
     misc_feature    3387..4181
                     /modified_by="lrf"
                     /label="Kan"
     misc_feature    3616..3621
                     /Recognition_pattern="C^CATGG"
                     /label="NcoI"
                     /note="Geneious type: restriction site"
     misc_feature    3944..3949
                     /Recognition_pattern="CAG^CTG"
                     /label="PvuII"
                     /note="Geneious type: restriction site"
     misc_feature    4248..4253
                     /Recognition_pattern="T^CATGA"
                     /label="BspHI"
                     /note="Geneious type: restriction site"
     misc_feature    4333..4338
                     /Recognition_pattern="AT^CGAT"
                     /label="ClaI"
                     /note="Geneious type: restriction site"
     misc_feature    4616..4621
                     /Recognition_pattern="A^AGCTT"
                     /label="HindIII"
                     /note="Geneious type: restriction site"
     misc_feature    4628..4633
                     /Recognition_pattern="CTGCA^G"
                     /label="PstI"
                     /note="Geneious type: restriction site"
     misc_feature    5070..6029
                     /label="laqIQ"
     misc_feature    5745..5750
                     /Recognition_pattern="GAT^ATC"
                     /label="EcoRV"
                     /note="Geneious type: restriction site"
     misc_feature    5895..5900
                     /Recognition_pattern="CAG^CTG"
                     /label="PvuII"
                     /note="Geneious type: restriction site"
     misc_feature    5988..5993
                     /Recognition_pattern="CAG^CTG"
                     /label="PvuII"
                     /note="Geneious type: restriction site"
     misc_feature    6391..6396
                     /Recognition_pattern="AT^CGAT"
                     /label="ClaI"
                     /note="Geneious type: restriction site"
     misc_feature    6663..6668
                     /Recognition_pattern="A^AGCTT"
                     /label="HindIII"
                     /note="Geneious type: restriction site"
ORIGIN      
        1 tcgatcccgc gaaattaata cgactcacta taggggaatt gtgagcggat aacaattccc
       61 ctctagaaat aattttgttt aactttaaga aggagatata ccatggcaca tcaccaccac
      121 catcacgtgg gtaccggttc gaatgatgac gacgacaaga gtcccaattg tgagcggata
      181 acaattacga gcttcatgca cagtgaaatc atgaaaaatt tatttgcttt gtgagcggat
      241 aacaattata atatgtggaa ttgtgagcgc tcacaattcc acaacggttt ccctctagaa
      301 ataattttgt ttaactttta taggaggtgt tccatatgat cgagactacc ctgactggca
      361 agacccctga tattggagaa gaaaacatta aaaagttaat gacgatgttt ccggaagtcg
      421 tgactgaagg caaggtggat ttcgaaaaac ttaagcagct tctgggtgaa tatgtagatg
      481 attccaacga acggtacaac ttcacatgga atggcaaagg tcgcgcatta cgcttaagcc
      541 agacaccgtc cttagggacg ctgcggccgt gtaaggagga atcgaaaaac tgggatacga
      601 ctcagaatct gtatattgag ggagacaatc tggaggttct taagttgctg cagaagagtt
      661 attatggtaa aatcaaaatg atttatatag atccgccata caatacaggg aaagactttg
      721 tctaccgtga tgattttcat gactcattgg agaactataa acggattacg ggccaggtgg
      781 acggaaacgg caaagccata agcacaaaca cagagacgtc aggccgttat cacacggatt
      841 ggctgaacat gatgtatccg agattacggc tggcacgcaa tctgctgtcg gacgacggcg
      901 tgatatttat ttccattgat gataacgaag ttgataatct taaaaaaatc tgcaacgaaa
      961 tctttggcga ggataatttt atcgcaaatt gcgtccgcaa acgcagagat agccaggcga
     1021 atctgagcca aaacatcagt cctattcacg aatatgttct tatctacgcg aaaagatttg
     1081 ggaacatact taataaagtt acaccgagtt tggatatggg ctcctataaa aatccagaca
     1141 atgacccacg tgggccgtat acaacgatgc cgtgtacaaa cgtgggtggg gccgtttata
     1201 gcattgtgac ccccactggc aaaacgatta ctgacgaatg gcgttttaaa aaagagacgt
     1261 ttgaaaagct gctgcttgac aaccgcatag tatttccacg taacggagaa ggcaaaccca
     1321 gatacaaaat attcttaagc gaaaagatgg cggaaggagt tttagcgaac acgtggctgg
     1381 ataagattgc aagtaatcag gaggggacgc gcgaaattaa agaactgttt ggcggtttgc
     1441 tgtttaacaa tccgaaacca actggcctgt tgaagttcct gttagaactt ggtagctcta
     1501 aagactcaat tattttagac tttttcagtg gtagtgcaac cacagcgcat gcggtaatgc
     1561 agcttaatgc cgaggatgga ggcaatagaa gattcataat ggtccagctg cccgaaccta
     1621 ccgacgaaaa ttcagaagcc tacaaagcag gctatatgaa tattagcgaa atcggaaagg
     1681 aacgtatacg tcgggcaggc gaaaagatca aagaagaata taaagataaa gggaatatcg
     1741 agaatttaga tattggattt aaagttttta aactggacac cagcaacata cgtaaatggc
     1801 aacccgatta cgataattta gagcaaagtc ttatggatta cgtggacaat tttgtcgaag
     1861 gtagaaccga actggatgtg gtttatgaaa taatgttaaa atatggcctt gatcttacat
     1921 atccggtgga cgagttcacc attgctggta agaaagtata tagtattgga tacggtatgt
     1981 taatgatctg tctggacaac gaaataacta ccgaagttgc aaagggtatt cttactaaga
     2041 ttaaagaatt atccccagag agttccagag tggtttttaa agataatggc tttaaaaccg
     2101 attctaataa gactaatata aaagagatat taaagagtgg tggtatagag gagtttataa
     2161 caatttaata tgggtatccc aattgggagc taattctcat gtttgacagc ttatcactga
     2221 tcagtgaatt aatggcgatg acgcatcctc acgataatat ccgggtaggc gcaatcactt
     2281 tcgtctctac tccgttacaa agcgaggctg ggtatttccc ggcctttctg ttatccgaaa
     2341 tccactgaaa gcacagcggc tggctgagga gataaataat aaacgagggg ctgtatgcac
     2401 aaagcatctt ctgttgagtt aagaacgagt atcgagatgg cacatagcct tgctcaaatt
     2461 ggaatcaggt ttgtgccaat accagtagaa acagacgaag aagctagctt tgcactggat
     2521 tgcgaggctt tgtgcttctc tggagtgcga caggtttgat gacaaaaaat tagcgcaaga
     2581 agacaaaaat caccttgcgc taatgctctg ttacaggtca ctaataccat ctaagtagtt
     2641 gattcatagt gactgcatat atgttgtgtt ttacagtatt atgtagtctg ttttttatgc
     2701 aaaatctaat ttaatatatt gatatttata tcattttacg tttctcgttc agctttttta
     2761 tactaagttg gcattataaa aaagcattgc ttatcaattt gttgcaacga acaggtcact
     2821 atcagtcaaa ataaaatcat tatttgattt caattttgtc ccactccctg cctctgtcat
     2881 cacgatactg tgatgccatg gctaattccc atgtcagccg ttaagtgttc ctgtgtcact
     2941 caaaattgct ttgagaggct ctaagggctt ctcagtgcgt tacatccctg gcttgttgtc
     3001 cacaaccgtt aaaccttaaa agctttaaaa gccttatata ttcttttttt tcttataaaa
     3061 cttaaaacct tagaggctat ttaagttgct gatttatatt aattttattg ttcaaacatg
     3121 agagcttagt acgtgaaaca tgagagctta gtacgttagc catgagagct tagtacgtta
     3181 gccatgaggg tttagttcgt taaacatgag agcttagtac gttaaacatg agagcttagt
     3241 acgtgaaaca tgagagctta gtacgtacta tcaacaggtt gaactgctga tcttcagatc
     3301 ctctacgccg gacgcatcgt ggccggatct tgcggccgca aaaattaaaa atgaagtttt
     3361 gacggtatcg aaccccagag tcccgctcag aagaactcgt caagaaggcg atagaaggcg
     3421 atgcgctgcg aatcgggagc ggcgataccg taaagcacga ggaagcggtc agcccattcg
     3481 ccgccaagct cttcagcaat atcacgggta gccaacgcta tgtcctgata gcggtccgcc
     3541 acacccagcc ggccacagtc gatgaatcca gaaaagcggc cattttccac catgatattc
     3601 ggcaagcagg catcgccatg ggtcacgacg agatcctcgc cgtcgggcat ccgcgccttg
     3661 agcctggcga acagttcggc tggcgcgagc ccctgatgct cttcgtccag atcatcctga
     3721 tcgacaagac cggcttccat ccgagtacgt gctcgctcga tgcgatgttt cgcttggtgg
     3781 tcgaatgggc aggtagccgg atcaagcgta tgcagccgcc gcattgcatc agccatgatg
     3841 gatactttct cggcaggagc aaggtgagat gacaggagat cctgccccgg cacttcgccc
     3901 aatagcagcc agtcccttcc cgcttcagtg acaacgtcga gcacagctgc gcaaggaacg
     3961 cccgtcgtgg ccagccacga tagccgcgct gcctcgtctt ggagttcatt cagggcaccg
     4021 gacaggtcgg tcttgacaaa aagaaccggg cgcccctgcg ctgacagccg gaacacggcg
     4081 gcatcagagc agccgattgt ctgttgtgcc cagtcatagc cgaatagcct ctccacccaa
     4141 gcggccggag aacctgcgtg caatccatct tgttcaatca tgcgaaacga tcctcatcct
     4201 gtctcttgat ccactagatt attgaagcat ttatcagggt tattgtctca tgagcggata
     4261 catatttgaa tgtatttaga aaaataaaca aataggggtt ccgcgcacat ttccccgaaa
     4321 agtgccacct gcatcgatgg cccccgatgg tagtgtgggg tctccccatg cgagagtagg
     4381 gaactgccag gcatcaaata aaacgaaagg ctcagtcgaa agactgggcc tttcgtttta
     4441 tctgttgttt gtcggtgaac gctctcctga gtaggacaaa tccgccggga gcggatttga
     4501 acgttgcgaa gcaacggccc ggagggtggc gggcaggacg cccgccataa actgccaggc
     4561 atcaaattaa gcagaaggcc atcctgacgg atggcctttt tgcgtggcca gtgccaagct
     4621 tgcatgcctg cagcatacac tccgctatcg ctacgtgact gggtcatggc tgcgccccga
     4681 cacccgccaa cacccgctga cgcgccctga cgggcttgtc tgctcccggc atccgcttac
     4741 agacaagctg tgaccgtctc cgggagctgc atgtgtcaga ggttttcacc gtcatcaccg
     4801 aaacgcgcga ggcagccgga tcaattctca tgtttgacag cttatcatcg agcttactcc
     4861 ccatccccga caccatcgaa tggtgcaaaa cctttcgcgg tatggcatga tagcgcccgg
     4921 aagagagtca attcagggtg gtgaatgtga aaccagtaac gttatacgat gtcgcagagt
     4981 atgccggtgt ctcttatcag accgtttccc gcgtggtgaa ccaggccagc cacgtttctg
     5041 cgaaaacgcg ggaaaaagtg gaagcggcga tggcggagct gaattacatt cccaaccgcg
     5101 tggcacaaca actggcgggc aaacagtcgt tgctgattgg cgttgccacc tccagtctgg
     5161 ccctgcacgc gccgtcgcaa attgtcgcgg cgattaaatc tcgcgccgat caactgggtg
     5221 ccagcgtggt ggtgtcgatg gtagaacgaa gcggcgtcga agcctgtaaa gcggcggtgc
     5281 acaatcttct cgcgcaacgc gtcagtgggc tgatcattaa ctatccgctg gatgaccagg
     5341 atgccattgc tgtggaagct gcctgcacta atgttccggc gttatttctt gatgtctctg
     5401 accagacacc catcaacagt attattttct cccatgaaga cggtacgcga ctgggcgtgg
     5461 agcatctggt cgcattgggt caccagcaaa tcgcgctgtt agcgggccca ttaagttctg
     5521 tctcggcgcg tctgcgtctg gctggctggc ataaatatct cactcgcaat caaattcagc
     5581 cgatagcgga acgggaaggc gactggagtg ccatgtccgg ttttcaacaa accatgcaaa
     5641 tgctgaatga gggcatcgtt cccactgcga tgctggttgc caacgatcag atggcgctgg
     5701 gcgcaatgcg cgccattacc gagtccgggc tgcgcgttgg tgcggatatc tcggtagtgg
     5761 gatacgacga taccgaagac agctcatgtt atatcccgcc gttaaccacc atcaaacagg
     5821 attttcgcct gctggggcaa accagcgtgg accgcttgct gcaactctct cagggccagg
     5881 cggtgaaggg caatcagctg ttgcccgtct cactggtgaa aagaaaaacc accctggcgc
     5941 ccaatacgca aaccgcctct ccccgcgcgt tggccgattc attaatgcag ctggcacgac
     6001 aggtttcccg actggaaagc gggcagtgag cgcaacgcaa ttaatgtgag ttagctcact
     6061 cattaggcac cccaggcttt acactttatg cttccgggtt ttctttgcct cacgatcgcc
     6121 cccaaaacac ataaccaatt gtatttattg aaaaataaat agatacaact cactaaacat
     6181 agcaattcag atccggtcca gtaatgacct cagaactcca tctggatttg ttcagaacgc
     6241 tcggttgccg ccgggcgttt tttattggtg agaatcgcag caacttgtcg cgccaatcga
     6301 gccatgtcgt cgtcaacgac cccccattca agaacagcaa gcagcattga gaactttgga
     6361 atccagtccc tcttccacct gctgatccgg atcgatcccg ttatcgactg cacggtgcac
     6421 caatgcttct ggcgtcaggc agccatcgga agctgtggta tggctgtgca ggtcgtaaat
     6481 cactgcataa ttcgtgtcgc tcaaggcgca ctcccgttct ggataatgtt ttttgcgccg
     6541 acatcataac ggttctggca aatattctga aatgagctgt tgacaattaa tcatcggctc
     6601 gtataatgtg tggaattgtg agcggataac aatttcacac aggaaacaga attgatccgg
     6661 ccaagcttgt aagaaggaga tatacatatg gcgagacgta ttctggtcgt agaagatgaa
     6721 gctccaattc gcgaaatggt ctgcttcgtg ctcgaacaaa atggctttca gccggtcgaa
     6781 gcggaagatt atgacagtgc tgtgaatcaa ctgaatgaac cctggccgga tttaattctc
     6841 ctcgactgga tgttacctgg cggctccggt atccagttca tcaaacacct caagcgcgag
     6901 tcgatgac
//
