# Supplementary material for: Rational development of transformation in Clostridium thermocellum ATCC 27405 via complete methylome analysis and evasion of native restriction–modification systems
Source: J Ind Microbiol Biotechnol. 2019 Jul 24;46(9):1435–43. doi: 10.1007/s10295-019-02218-x (PMC6791906; doi:10.1007/s10295-019-02218-x)
Supplement: Supplementary file 3 — Supplementary material 3 (GB 11 kb) [file 10295_2019_2218_MOESM3_ESM.gb]

LOCUS       pAMG216                 4700 bp    DNA     circular     13-FEB-2019
DEFINITION  .
ACCESSION   urn.local...29k-9k3unee
KEYWORDS    .
SOURCE      
  ORGANISM  .
FEATURES             Location/Qualifiers
     rep_origin      6..1540
                     /label="putative minimal C. thermocellum ori"
     CDS             complement(81..1085)
                     /label="repB"
     misc_feature    530..533
                     /Recognition_pattern="CATG^"
                     /annotation_group="CATG"
                     /label="NlaIII"
                     /note="Geneious type: restriction site"
     misc_feature    534..537
                     /Recognition_pattern="CATG^"
                     /annotation_group="CATG"
                     /label="NlaIII"
                     /note="Geneious type: restriction site"
     misc_feature    779..782
                     /Recognition_pattern="CATG^"
                     /annotation_group="CATG"
                     /label="NlaIII"
                     /note="Geneious type: restriction site"
     misc_feature    982..985
                     /Recognition_pattern="CATG^"
                     /annotation_group="CATG"
                     /label="NlaIII"
                     /note="Geneious type: restriction site"
     repeat_region   1174..1539
                     /label="pNW33N Repeat 1"
     CDS             complement(1214..1462)
                     /label="putative mob/pre fragment"
     misc_feature    1328..1331
                     /Recognition_pattern="CATG^"
                     /annotation_group="CATG"
                     /label="NlaIII"
                     /note="Geneious type: restriction site"
     primer          1415..1433
                     /label="NJ150"
     misc_feature    1430..1433
                     /Recognition_pattern="CATG^"
                     /annotation_group="CATG"
                     /label="NlaIII"
                     /note="Geneious type: restriction site"
     misc_feature    1481..1484
                     /Recognition_pattern="CATG^"
                     /annotation_group="CATG"
                     /label="NlaIII"
                     /note="Geneious type: restriction site"
     misc_feature    1502..1505
                     /Recognition_pattern="CATG^"
                     /annotation_group="CATG"
                     /label="NlaIII"
                     /note="Geneious type: restriction site"
     misc_feature    1571..2218
                     /label="P-gapD"
                     /note="Geneious type: promoter prokaryotic"
     misc_feature    1583..1586
                     /Recognition_pattern="CATG^"
                     /annotation_group="CATG"
                     /label="NlaIII"
                     /note="Geneious type: restriction site"
     misc_feature    1602..1605
                     /Recognition_pattern="CATG^"
                     /annotation_group="CATG"
                     /label="NlaIII"
                     /note="Geneious type: restriction site"
     misc_feature    1655..1658
                     /Recognition_pattern="CATG^"
                     /annotation_group="CATG"
                     /label="NlaIII"
                     /note="Geneious type: restriction site"
     misc_feature    2154..2157
                     /Recognition_pattern="CATG^"
                     /annotation_group="CATG"
                     /label="NlaIII"
                     /note="Geneious type: restriction site"
     CDS             2219..2869
                     /label="cat"
     misc_feature    2652..2655
                     /Recognition_pattern="CATG^"
                     /annotation_group="CATG"
                     /label="NlaIII"
                     /note="Geneious type: restriction site"
     misc_feature    2804..2807
                     /Recognition_pattern="CATG^"
                     /annotation_group="CATG"
                     /label="NlaIII"
                     /note="Geneious type: restriction site"
     misc_feature    2886..2889
                     /Recognition_pattern="CATG^"
                     /annotation_group="CATG"
                     /label="NlaIII"
                     /note="Geneious type: restriction site"
     CDS             2887..3432
                     /label="hpt (putative)"
     terminator      3541..3794
                     /label="CYC1 term"
     misc_feature    3543..3546
                     /Recognition_pattern="CATG^"
                     /annotation_group="CATG"
                     /label="NlaIII"
                     /note="Geneious type: restriction site"
     misc_feature    3725..3728
                     /Recognition_pattern="CATG^"
                     /annotation_group="CATG"
                     /label="NlaIII"
                     /note="Geneious type: restriction site"
     misc_feature    3977..3980
                     /Recognition_pattern="CATG^"
                     /annotation_group="CATG"
                     /label="NlaIII"
                     /note="Geneious type: restriction site"
     rep_origin      3978..4651
                     /label="pUC origin"
     misc_feature    4697..4700
                     /Recognition_pattern="CATG^"
                     /annotation_group="CATG"
                     /label="NlaIII"
                     /note="Geneious type: restriction site"
ORIGIN      
        1 ctagtgaatt taggaggctt acttgtctgc tttcttcatt agaatcaatc cttttttaaa
       61 agtcaatccc gtttgttgaa ctactcttta ataaaataat ttttccgttc ccaattccac
      121 attgcaataa tagaaaatcc atcttcatcg gctttttcgt catcatctgt atgaatcaaa
      181 tcgccttctt ctgtgtcatc aaggtttaat tttttatgta tttcttttaa caaaccacca
      241 taggagatta accttttacg gtgtaaacct tcctccaaat cagacaaacg tttcaaattc
      301 ttttcttcat catcggtcat aaaatccgta tcctttacag gatattttgc agtttcgtca
      361 attgccgatt gtatatccga tttatattta tttttcggtc gaatcatttg aacttttaca
      421 tttggatcat agtctaattt cattgccttt ttccaaaatt gaatccattg tttttgattc
      481 acgtagtttt ctgtattctt aaaataagtt ggttccacac ataccaatac atgcatgtgc
      541 tgattataag aattatcttt attatttatt gtcacttccg ttgcacgcat aaaaccaaca
      601 agatttttat taattttttt atattgcatc attcggcgaa atccttgagc catatctgac
      661 aaactcttat ttaattcttc gccatcataa acatttttaa ctgttaatgt gagaaacaac
      721 caacgaactg ttggcttttg tttaataact tcagcaacaa ccttttgtga ctgaatgcca
      781 tgtttcattg ctctcctcca gttgcacatt ggacaaagcc tggatttaca aaaccacact
      841 cgatacaact ttctttcgcc tgtttcacga ttttgtttat actctaatat ttcagcacaa
      901 tcttttactc tttcagcctt tttaaattca agaatatgca gaagttcaaa gtaatcaaca
      961 ttagcgattt tcttttctct ccatggtctc acttttccac tttttgtctt gtccactaaa
     1021 acccttgatt tttcatctga ataaatgcta ctattaggac acataatatt aaaagaaacc
     1081 cccatctatt tagttatttg tttggtcact tataacttta acagatgggg tttttctgtg
     1141 caaccaattt taagggtttt caatacttta aaacacatac ataccaacac ttcaacgcac
     1201 ctttcagcaa ctaaaataaa aatgacgtta tttctatatg tatcaagaat agaaagaact
     1261 cgtttttcgc tacgctcaaa acgcaaaaaa agcactcatt cgagtgcttt ttcttatcgc
     1321 tccaaatcat gcgatttttt cctctttgct tttctttgct cacgaagttc tcgatcacgc
     1381 tgcaaaacat cttgaagcga aaaagtattc ttcttttctt ccgatcgctc atgctgacgc
     1441 acgaaaagcc ctctaggcgc ataggaacaa ctcctaaatg catgtgaggg gttttctcgt
     1501 ccatgtgaac agtcgcatac gcaatatttt gtttcccata gctagtaagc ttggatcctc
     1561 gcgaggccgg ccagtattct gacatgggtg tatcaataac ccatgcgttt ccgtattgta
     1621 tcggaatggt ttcggacagg gcggtgggaa tagacatgga aaagattttt ttgcccgagg
     1681 atgcattgat aaagtatttc ttttccgaaa gagaggaaaa gattctaaag agttttggaa
     1741 atactgatga atattgtgtg cagagtacaa ttctatggac aagaaaagag gctttgtcaa
     1801 aactttttcg tctgggaatg aggatggatt ttaaaaagct ggatactttg gaggacgagg
     1861 tggtttttca ggaaacaaac agggcgcgtc tgttttcttt tatatgcaat aattactgta
     1921 tctctctggc attgccaggt tttaataaag attaaaatta ttgactagaa ataaaaaaat
     1981 tgtccataat attaatggac aaaaaaacaa agaattacat caaaggaaga taaaaatact
     2041 ttgttaaaaa attaattatt ttttatctaa actattgaaa atgaaaataa aataatataa
     2101 aatgaatcat agtgcaagag atacttgcca gaggatgaat attttactgc attcatgctt
     2161 tatggcagct aatagaggca ttaaattaaa ttttaattta caataggagg cgatattaat
     2221 gaactttaat aaaattgatt tagacaattg gaagagaaaa gagatattta atcattattt
     2281 gaaccaacaa acgactttta gtataaccac agaaattgat attagtgttt tataccgaaa
     2341 cataaaacaa gaaggatata aattttaccc tgcatttatt ttcttagtga caagggtgat
     2401 aaactcaaat acagctttta gaactggtta caatagcgac ggagagttag gttattggga
     2461 taagttagag ccactttata caatttttga tggtgtatct aaaacattct ctggtatttg
     2521 gactcctgta aagaatgact tcaaagagtt ttatgattta tacctttctg atgtagagaa
     2581 atataatggt tcggggaaat tgtttcccaa aacacctata cctgaaaatg ctttttctct
     2641 ttctattatt ccatggactt catttactgg gtttaactta aatatcaata ataatagtaa
     2701 ttaccttcta cccattatta cagcaggaaa attcattaat aaaggtaatt caatatattt
     2761 accgctatct ttacaggtac atcattctgt ttgtgatggt tatcatgcag gattgtttat
     2821 gaactctatt caggaattgt cagataggcc taatgactgg cttttataat aaaggaggtc
     2881 gacgtcatgg aaaatttatc aaaagacatc gatgaaattt tgatcacaga agaagaactt
     2941 aaggaaaaga taaaagagct tgggaggcaa atcacaaaag actacaaagg gaaaaatttg
     3001 atgttggtag gagttttaaa aggtgcttta atgtttatgg ctgatttgtc aagacacata
     3061 gatttgcctt tatcacttga ttttatggct gtttccagct atggaagctc aactcattca
     3121 tcaggaatag taaagataat caaagatctt gatataagca tagaaggcaa agatgttctg
     3181 attgtggaag acataattga cagcggtttg actttgtctt acttaaggga aactttactt
     3241 ggaaggaagc caaaaagcct gaaaatatgc acaatattag acaaaccgga gagaagagaa
     3301 gcatctgtaa aagtcgatta tgtaggattt aagatacctg ataagtttgt cgtgggttat
     3361 ggattggact ttgatgaaaa gtacaggaac cttcctttta taggcgtttt gaaacctgaa
     3421 atgtacagct aagcccgggc ctcgagaaaa caaaaggctc agtcggaaga ctgggccttt
     3481 tgttttggta ccgaattcgg cgcgcctcag cgtttaaacc cgctgatcct agagggccgc
     3541 atcatgtaat tagttatgtc acgcttacat tcacgccctc cccccacatc cgctctaacc
     3601 gaaaaggaag gagttagaca acctgaagtc taggtcccta tttatttttt tatagttatg
     3661 ttagtattaa gaacgttatt tatatttcaa atttttcttt tttttctgta cagacgcgtg
     3721 tacgcatgta acattatact gaaaaccttg cttgagaagg ttttgggacg ctcgaaggct
     3781 ttaatttgca agctgcggcc ctgcattaat gaatcggcca acgcgcgggg agaggcggtt
     3841 tgcgtattgg gcgctcttcc gcttcctcgc tcactgactc gctgcgctcg gtcgttcggc
     3901 tgcggcgagc ggtatcagct cactcaaagg cggtaatacg gttatccaca gaatcagggg
     3961 ataacgcagg aaagaacatg tgagcaaaag gccagcaaaa gcccaggaac cgtaaaaagg
     4021 ccgcgttgct ggcgtttttc cataggctcc gcccccctga cgagcatcac aaaaatcgac
     4081 gctcaagtca gaggtggcga aacccgacag gactataaag ataccaggcg tttccccctg
     4141 gaagctccct cgtgcgctct cctgttccga ccctgccgct taccggatac ctgtccgcct
     4201 ttctcccttc gggaagcgtg gcgctttctc atagctcacg ctgtaggtat ctcagttcgg
     4261 tgtaggtcgt tcgctccaag ctgggctgtg tgcacgaacc ccccgttcag cccgaccgct
     4321 gcgccttatc cggtaactat cgtcttgagt ccaacccggt aagacacgac ttatcgccac
     4381 tggcagcagc cactggtaac aggattagca gagcgaggta tgtaggcggt gctacagagt
     4441 tcttgaagtg gtggcctaac tacggctaca ctagaaggac agtatttggt atctgcgctc
     4501 tgctgaagcc agttaccttc ggaaaaagag ttggtagctc ttgatccggc aaacaaacca
     4561 ccgctggtag cggtggtttt tttgtttgca agcagcagat tacgcgcaga aaaaaaggat
     4621 ctcaagaaga tcctttgatc ttttctacgg ggtctgacgc tcagtggaac gaaaactcac
     4681 gttaagggat tttggtcatg
//
