# Supplementary material for: Rational development of transformation in Clostridium thermocellum ATCC 27405 via complete methylome analysis and evasion of native restriction–modification systems
Source: J Ind Microbiol Biotechnol. 2019 Jul 24;46(9):1435–43. doi: 10.1007/s10295-019-02218-x (PMC6791906; doi:10.1007/s10295-019-02218-x)
Supplement: Supplementary file 4 — Supplementary material 4 (GB 8 kb) [file 10295_2019_2218_MOESM4_ESM.gb]

LOCUS       pNJ020                  3561 bp    DNA     circular     13-FEB-2019
DEFINITION  .
ACCESSION   urn.local...aqo-a1od340
KEYWORDS    .
SOURCE      
  ORGANISM  .
FEATURES             Location/Qualifiers
     rep_origin      complement(66..910)
                     /label="p15A ori"
     misc_feature    125..128
                     /Recognition_pattern="CATG^"
                     /annotation_group="CATG"
                     /label="NlaIII"
                     /note="Geneious type: restriction site"
     misc_feature    640..643
                     /Recognition_pattern="CATG^"
                     /annotation_group="CATG"
                     /label="NlaIII"
                     /note="Geneious type: restriction site"
     misc_feature    644..1098
                     /created_by="lrf"
                     /modified_by="lrf"
                     /label="Methylated"
     misc_feature    644..705
                     /created_by="lrf"
                     /modified_by="lrf"
                     /label
     misc_feature    702..705
                     /Recognition_pattern="CATG^"
                     /annotation_group="CATG"
                     /label="NlaIII"
                     /note="Geneious type: restriction site"
     misc_feature    706..1098
                     /created_by="lrf"
                     /modified_by="lrf"
                     /label="Unmethylated"
     misc_recomb     937..984
                     /modified_by="lrf"
                     /label
     misc_feature    985..1159
                     /label="PgapDH"
                     /note="Geneious type: promoter prokaryotic"
     misc_feature    1095..1098
                     /Recognition_pattern="CATG^"
                     /annotation_group="CATG"
                     /label="NlaIII"
                     /note="Geneious type: restriction site"
     CDS             1160..1804
                     /label="cat2"
     misc_recomb     1811..1856
                     /label="FRT"
     rep_origin      1951..3485
                     /label="putative minimal C. thermocellum ori"
     CDS             complement(2026..3030)
                     /label="repB"
     misc_feature    2475..2478
                     /Recognition_pattern="CATG^"
                     /annotation_group="CATG"
                     /label="NlaIII"
                     /note="Geneious type: restriction site"
     misc_feature    2479..2482
                     /Recognition_pattern="CATG^"
                     /annotation_group="CATG"
                     /label="NlaIII"
                     /note="Geneious type: restriction site"
     misc_feature    2724..2727
                     /Recognition_pattern="CATG^"
                     /annotation_group="CATG"
                     /label="NlaIII"
                     /note="Geneious type: restriction site"
     misc_feature    2927..2930
                     /Recognition_pattern="CATG^"
                     /annotation_group="CATG"
                     /label="NlaIII"
                     /note="Geneious type: restriction site"
     repeat_region   3119..3484
                     /label="pNW33N Repeat 1"
     CDS             complement(3159..3407)
                     /label="putative mob/pre fragment"
     misc_feature    3273..3276
                     /Recognition_pattern="CATG^"
                     /annotation_group="CATG"
                     /label="NlaIII"
                     /note="Geneious type: restriction site"
     misc_feature    3375..3378
                     /Recognition_pattern="CATG^"
                     /annotation_group="CATG"
                     /label="NlaIII"
                     /note="Geneious type: restriction site"
     misc_feature    3426..3429
                     /Recognition_pattern="CATG^"
                     /annotation_group="CATG"
                     /label="NlaIII"
                     /note="Geneious type: restriction site"
     misc_feature    3447..3450
                     /Recognition_pattern="CATG^"
                     /annotation_group="CATG"
                     /label="NlaIII"
                     /note="Geneious type: restriction site"
ORIGIN      
        1 ctagttgcca gctgcattaa tgaatcggcc aacgcgcggg gagaggcggt ttgcgtattg
       61 ggcgctagcg gagtgtatac tggcttacta tgttggcact gatgagggtg tcagtgaagt
      121 gcttcatgtg gcaggagaaa aaaggctgca ccggtgcgtc agcagaatat gtgatacagg
      181 atatattccg cttcctcgct cactgactcg ctacgctcgg tcgttcgact gcggcgagcg
      241 gaaatggctt acgaacgggg cggagatttc ctggaagatg ccaggaagat acttaacagg
      301 gaagtgagag ggccgcggca aagccgtttt tccataggct ccgcccccct gacaagcatc
      361 acgaaatctg acgctcaaat cagtggtggc gaaacccgac aggactataa agataccagg
      421 cgtttccccc tggcggctcc ctcgtgcgct ctcctgttcc tgcctttcgg tttaccggtg
      481 tcattccgct gttatggccg cgtttgtctc attccacgcc tgacactcag ttccgggtag
      541 gcagttcgct ccaagctgga ctgtatgcac gaaccccccg ttcagtccga ccgctgcgcc
      601 ttatccggta actatcgtct tgagtccaac ccggaaagac atgcaaaagc accactggca
      661 gcagccactg gtaattgatt tagaggagtt agtcttgaag tcatgcgccg gttaaggcta
      721 aactgaaagg acaagttttg gtgactgcgc tcctccaagc cagttacctc ggttcaaaga
      781 gttggtagct cagagaacct tcgaaaaacc gccctgcaag gcggtttttt cgttttcaga
      841 gcaagagatt acgcgcagac caaaacgatc tcaagaagat catcttatta atcagataaa
      901 atatttctag gcaccaataa ctgccttaaa gatatcgaag ttcctatact ttctagagaa
      961 taggaacttc ggaataggaa cttcttaaaa aattaattat tttttatcta aactattgaa
     1021 aatgaaaata aaataatata aaatgaatca tagtgcaaga gatacttgcc agaggatgaa
     1081 tattttactg cattcatgct ttatggcagc taatagaggc attaaattaa attttaattt
     1141 acaataggag gtgatattaa tgaacttcaa taagattgat ttagacaact ggaagagaaa
     1201 agagatattc aatcattatt tgaaccaaca aacgactttt agtataacca cagagattga
     1261 tattagtgtt ttatatagga acataaaaca agaaggatat aagttttacc ctgcctttat
     1321 tttcttagtg acaagggtga taaactcaaa tacagcgttt agaactggtt acaatagcga
     1381 cggagagtta ggttattggg ataagttaga gccactttat accatttttg atggtgtatc
     1441 taaaacattc tctggtattt ggactcctgt aaagaatgac ttcaaagagt tttatgattt
     1501 atacctttct gatgtagaga aatataatgg ttcggggaaa ctttttccca aaacacctat
     1561 acctgaaaat gctttttctc tttctattat tccttggact tcatttactg ggttcaacct
     1621 gaatatcaat aataatagta actaccttct acccattatt acagcaggaa agttcatcaa
     1681 taaaggtaat agtatatatt taccgctatc tttacaggtc catcattctg tttgtgatgg
     1741 ttatcacgca ggattgttta tgaactctat tcaggaactt tcagatagac ctaatgactg
     1801 gcttttataa gaagttccta tactttctag agaataggaa cttcggaata ggaactaagg
     1861 aggatattca tatgcccggg gcggccgcgg taccaagctt caattttatt aaagttcatt
     1921 tgatatgcct cctaaatttt tatctaaagt gaatttagga ggcttacttg tctgctttct
     1981 tcattagaat caatcctttt ttaaaagtca atcccgtttg ttgaactact ctttaataaa
     2041 ataatttttc cgttcccaat tccacattgc aataatagaa aatccatctt catcggcttt
     2101 ttcgtcatca tctgtatgaa tcaaatcgcc ttcttctgtg tcatcaaggt ttaatttttt
     2161 atgtatttct tttaacaaac caccatagga gattaacctt ttacggtgta aaccttcctc
     2221 caaatcagac aaacgtttca aattcttttc ttcatcatcg gtcataaaat ccgtatcctt
     2281 tacaggatat tttgcagttt cgtcaattgc cgattgtata tccgatttat atttattttt
     2341 cggtcgaatc atttgaactt ttacatttgg atcatagtct aatttcattg cctttttcca
     2401 aaattgaatc cattgttttt gattcacgta gttttctgta ttcttaaaat aagttggttc
     2461 cacacatacc aatacatgca tgtgctgatt ataagaatta tctttattat ttattgtcac
     2521 ttccgttgca cgcataaaac caacaagatt tttattaatt tttttatatt gcatcattcg
     2581 gcgaaatcct tgagccatat ctgacaaact cttatttaat tcttcgccat cataaacatt
     2641 tttaactgtt aatgtgagaa acaaccaacg aactgttggc ttttgtttaa taacttcagc
     2701 aacaaccttt tgtgactgaa tgccatgttt cattgctctc ctccagttgc acattggaca
     2761 aagcctggat ttacaaaacc acactcgata caactttctt tcgcctgttt cacgattttg
     2821 tttatactct aatatttcag cacaatcttt tactctttca gcctttttaa attcaagaat
     2881 atgcagaagt tcaaagtaat caacattagc gattttcttt tctctccatg gtctcacttt
     2941 tccacttttt gtcttgtcca ctaaaaccct tgatttttca tctgaataaa tgctactatt
     3001 aggacacata atattaaaag aaacccccat ctatttagtt atttgtttgg tcacttataa
     3061 ctttaacaga tggggttttt ctgtgcaacc aattttaagg gttttcaata ctttaaaaca
     3121 catacatacc aacacttcaa cgcacctttc agcaactaaa ataaaaatga cgttatttct
     3181 atatgtatca agaatagaaa gaactcgttt ttcgctacgc tcaaaacgca aaaaaagcac
     3241 tcattcgagt gctttttctt atcgctccaa atcatgcgat tttttcctct ttgcttttct
     3301 ttgctcacga agttctcgat cacgctgcaa aacatcttga agcgaaaaag tattcttctt
     3361 ttcttccgat cgctcatgct gacgcacgaa aagccctcta ggcgcatagg aacaactcct
     3421 aaatgcatgt gaggggtttt ctcgtccatg tgaacagtcg catacgcaat attttgtttc
     3481 ccatactgca ttaatgaatc ggccaacgcg cggggagagg cggtttgcgt attgggcgct
     3541 cttccgcttc ctcgctcact a
//
